# Supplementary material for: Myobiid mites (Trombidiformes, Myobiidae) of the golden bat Mimon cozumelae from Mexico. Description of the male and tritonymph of Ioanella mimon and new records of Eudusbabekia mimon
Source: Zookeys. 2017 Feb 22;(658):1–8. doi: 10.3897/zookeys.658.11507 (PMC5396570; doi:10.3897/zookeys.658.11507)
Supplement: XML Treatment for Eudusbabekia mimon [file zookeys.658.11507-treatment1.xml]

<!DOCTYPE tp:taxon-treatment
  PUBLIC "-//TaxonX//DTD Taxonomic Treatment Publishing DTD v0 20100105//EN" "tax-treatment-NSO.dtd">
<tp:taxon-treatment xmlns:tp="http://www.plazi.org/taxpub"><tp:treatment-meta><kwd-group><label>Taxon classification</label><kwd><named-content content-type="kingdom">Animalia</named-content></kwd><kwd><named-content content-type="order">Trombidiformes</named-content></kwd><kwd><named-content content-type="family">Myobiidae</named-content></kwd></kwd-group><mixed-citation publication-type="journal"><person-group><name><surname>Herrera-Mares</surname><given-names>Angel</given-names></name><name><surname>Guzmán-Cornejo</surname><given-names>Carmen</given-names></name><name><surname>León-Paniagua</surname><given-names>Livia</given-names></name><name><surname>Rivas</surname><given-names>Gerardo</given-names></name></person-group><article-title>Myobiid mites (<tp:taxon-name><tp:taxon-name-part taxon-name-part-type="order">Trombidiformes</tp:taxon-name-part></tp:taxon-name>, <tp:taxon-name><tp:taxon-name-part taxon-name-part-type="family">Myobiidae</tp:taxon-name-part></tp:taxon-name>) of the golden bat <italic><tp:taxon-name><tp:taxon-name-part taxon-name-part-type="genus">Mimon</tp:taxon-name-part> <tp:taxon-name-part taxon-name-part-type="species">cozumelae</tp:taxon-name-part></tp:taxon-name></italic> from Mexico. Description of the male and tritonymph of <italic><tp:taxon-name><tp:taxon-name-part taxon-name-part-type="genus">Ioanella</tp:taxon-name-part> <tp:taxon-name-part taxon-name-part-type="species">mimon</tp:taxon-name-part></tp:taxon-name></italic> and new records of <italic><tp:taxon-name><tp:taxon-name-part taxon-name-part-type="genus">Eudusbabekia</tp:taxon-name-part> <tp:taxon-name-part taxon-name-part-type="species">mimon</tp:taxon-name-part></tp:taxon-name></italic></article-title><source>Zookeys</source><day>22</day><month>2</month><year>2017</year><volume>2017</volume><issue>658</issue><fpage>1</fpage><lpage>8</lpage><pub-id pub-id-type="doi">10.3897/zookeys.658.11507</pub-id></mixed-citation></tp:treatment-meta><tp:nomenclature><tp:taxon-name>
              <tp:taxon-name-part taxon-name-part-type="genus">Eudusbabekia</tp:taxon-name-part>
              <tp:taxon-name-part taxon-name-part-type="species">mimon</tp:taxon-name-part>
            </tp:taxon-name><tp:taxon-authority>Fain, 1973</tp:taxon-authority></tp:nomenclature><tp:treatment-sec sec-type="material"><title>Material examined.</title><p> 1♂ ex <italic><tp:taxon-name><tp:taxon-name-part taxon-name-part-type="genus">Mimon</tp:taxon-name-part> <tp:taxon-name-part taxon-name-part-type="species">cozumelae</tp:taxon-name-part></tp:taxon-name></italic>, Oquedad 1, carretera Santa Elena-Loltún Km. 56, Yucatán, México (<abbrev xmlns:xlink="http://www.w3.org/1999/xlink" content-type="institution" xlink:title="Laboratorio de Acarología, Facultad de Ciencias" id="ABBRID0EAKAC" xlink:type="simple">LAFC</abbrev>-A01); 1♀, 1 PN same data, except Oquedad 2 (<abbrev xmlns:xlink="http://www.w3.org/1999/xlink" content-type="institution" xlink:title="Laboratorio de Acarología, Facultad de Ciencias" id="ABBRID0EFKAC" xlink:type="simple">LAFC</abbrev>-A02).</p></tp:treatment-sec></tp:taxon-treatment>
