# Supplementary material for: Myobiid mites (Trombidiformes, Myobiidae) of the golden bat Mimon cozumelae from Mexico. Description of the male and tritonymph of Ioanella mimon and new records of Eudusbabekia mimon
Source: Zookeys. 2017 Feb 22;(658):1–8. doi: 10.3897/zookeys.658.11507 (PMC5396570; doi:10.3897/zookeys.658.11507)
Supplement: XML Treatment for Ioanella mimon [file zookeys.658.11507-treatment2.xml]

<!DOCTYPE tp:taxon-treatment
  PUBLIC "-//TaxonX//DTD Taxonomic Treatment Publishing DTD v0 20100105//EN" "tax-treatment-NSO.dtd">
<tp:taxon-treatment xmlns:tp="http://www.plazi.org/taxpub"><tp:treatment-meta><kwd-group><label>Taxon classification</label><kwd><named-content content-type="kingdom">Animalia</named-content></kwd><kwd><named-content content-type="order">Trombidiformes</named-content></kwd><kwd><named-content content-type="family">Myobiidae</named-content></kwd></kwd-group><mixed-citation publication-type="journal"><person-group><name><surname>Herrera-Mares</surname><given-names>Angel</given-names></name><name><surname>Guzmán-Cornejo</surname><given-names>Carmen</given-names></name><name><surname>León-Paniagua</surname><given-names>Livia</given-names></name><name><surname>Rivas</surname><given-names>Gerardo</given-names></name></person-group><article-title>Myobiid mites (<tp:taxon-name><tp:taxon-name-part taxon-name-part-type="order">Trombidiformes</tp:taxon-name-part></tp:taxon-name>, <tp:taxon-name><tp:taxon-name-part taxon-name-part-type="family">Myobiidae</tp:taxon-name-part></tp:taxon-name>) of the golden bat <italic><tp:taxon-name><tp:taxon-name-part taxon-name-part-type="genus">Mimon</tp:taxon-name-part> <tp:taxon-name-part taxon-name-part-type="species">cozumelae</tp:taxon-name-part></tp:taxon-name></italic> from Mexico. Description of the male and tritonymph of <italic><tp:taxon-name><tp:taxon-name-part taxon-name-part-type="genus">Ioanella</tp:taxon-name-part> <tp:taxon-name-part taxon-name-part-type="species">mimon</tp:taxon-name-part></tp:taxon-name></italic> and new records of <italic><tp:taxon-name><tp:taxon-name-part taxon-name-part-type="genus">Eudusbabekia</tp:taxon-name-part> <tp:taxon-name-part taxon-name-part-type="species">mimon</tp:taxon-name-part></tp:taxon-name></italic></article-title><source>Zookeys</source><day>22</day><month>2</month><year>2017</year><volume>2017</volume><issue>658</issue><fpage>1</fpage><lpage>8</lpage><pub-id pub-id-type="doi">10.3897/zookeys.658.11507</pub-id></mixed-citation></tp:treatment-meta><tp:nomenclature><tp:taxon-name>
              <tp:taxon-name-part taxon-name-part-type="genus">Ioanella</tp:taxon-name-part>
              <tp:taxon-name-part taxon-name-part-type="species">mimon</tp:taxon-name-part>
            </tp:taxon-name><tp:taxon-authority>(Fain, 1973)</tp:taxon-authority><xref ref-type="fig" rid="F2">Figs 2</xref><xref ref-type="fig" rid="F3">, 3</xref><xref ref-type="fig" rid="F4">, 4</xref></tp:nomenclature><tp:treatment-sec sec-type="material" id="SECID0EGMAC"><title>Material examined.</title><p>7 TN, 3 ♀, ex <italic><tp:taxon-name><tp:taxon-name-part taxon-name-part-type="genus">Mimon</tp:taxon-name-part> <tp:taxon-name-part taxon-name-part-type="species">cozumelae</tp:taxon-name-part></tp:taxon-name></italic>, Oquedad 1, carretera Santa Elena-Loltún Km 56, Yucatán, México (<abbrev xmlns:xlink="http://www.w3.org/1999/xlink" content-type="institution" xlink:title="Laboratorio de Acarología, Facultad de Ciencias" id="ABBRID0EXMAC" xlink:type="simple">LAFC</abbrev>-A03); 4 TN, 3 ♀, 2♂, same data, except Oquedad 2 (<abbrev xmlns:xlink="http://www.w3.org/1999/xlink" content-type="institution" xlink:title="Laboratorio de Acarología, Facultad de Ciencias" id="ABBRID0E3MAC" xlink:type="simple">LAFC</abbrev>-A04).</p></tp:treatment-sec><tp:treatment-sec sec-type="description" id="SECID0EBNAC"><title>Description.</title><p>
              <bold>Male (Based on 2 males).</bold> Body length 225 (223–228); wide 139 (125–152). Body 1.6 larger than wide. Dorsal idiosoma (Fig. <xref ref-type="fig" rid="F2">2A</xref>). With a reduce number of setae. All dorsal setae slightly toothed except setae <italic>vi</italic>; <italic>vi</italic> at level of anterior end of genital plate; setae <italic>sci</italic> cylindrical, and situated close to the genital aperture. <!--PageBreak-->Setae <italic>sce</italic> cylindrical, with the base broad and becoming narrower to the tip and with the tip flat. Setae <italic>c2</italic> not distinctly inflated basally; <italic>sci</italic> situated at 15–16 behind the <italic>sce</italic>; setae <italic>f2</italic> absent as female; setae <italic>e1</italic> minute. Length of setae: <italic>ve</italic> 21 (18–25), <italic>sce</italic> 28 (26–31), <italic>sci</italic> 17 (14–17), <italic>c2</italic> 20 (17–22). Distances between bases of setae: <italic>vi-vi</italic>: 30 (29–31), <italic>ve-ve</italic>: 46 (45–47), <italic>sce-sce</italic>: 53 (52–54), <italic>sci-sci</italic>: 23 (21–26), <italic>c2-c2</italic>: 79 (76–82), <italic>ve-sce</italic> 28 (24–29), <italic>sce-c2</italic> 68 (65–68), <italic>vi-sci</italic> 31 (29–33). Genital plate rounded with an anterior projection (Fig. <xref ref-type="fig" rid="F2">2A</xref>). Penis 90 (90–91) long. Ventral idiosoma (Fig. <xref ref-type="fig" rid="F2">2B</xref>). All coxal setae filiform.</p><fig id="F2" position="float" orientation="portrait"><label>Figure 2.</label><caption><p>
          <italic><tp:taxon-name><tp:taxon-name-part taxon-name-part-type="genus">Ioanella</tp:taxon-name-part> <tp:taxon-name-part taxon-name-part-type="species">mimon</tp:taxon-name-part></tp:taxon-name></italic>, male. <bold>A</bold> Dorsal view <bold>B</bold> Ventral view. Scale bar: 50 μm.</p></caption><graphic xmlns:xlink="http://www.w3.org/1999/xlink" xlink:href="zookeys-658-001-g002.jpg" position="float" orientation="portrait" xlink:type="simple" id="oo_123370.jpg"/></fig><!--PageBreak--><p>Gnathosoma. Normally developed, with a pair of ventral flat and retrorse processes as in the female (Fain, 1978) but slightly less pronounced.</p><p>Legs. Tibia and tarsus I fused forming a small complex devoid of apical claws (Fig. <xref ref-type="fig" rid="F3">3</xref>). Genua I large, strongly oblique with a ventral clasping process recurved inwards and with 3 setae (Fig. <xref ref-type="fig" rid="F3">3</xref>). Trochanter I very broad, with the anterior end strongly expanded (Fig. <xref ref-type="fig" rid="F3">3</xref>). Legs II–IV narrow, ending in two short, subequal, and slightly curved claws. Setation for legs II–IV: tarsi 6-6-6, tibiae 6-6-6, genua 5-3-4, femora 5-3-2, trochanters 3-2-2. Tibia II–IV with a long and sinuous seta and a little thorn-like seta.</p><fig id="F3" position="float" orientation="portrait"><label>Figure 3.</label><caption><p>
          <italic><tp:taxon-name><tp:taxon-name-part taxon-name-part-type="genus">Ioanella</tp:taxon-name-part> <tp:taxon-name-part taxon-name-part-type="species">mimon</tp:taxon-name-part></tp:taxon-name></italic>, male, leg I. <bold>A</bold> Dorsal view <bold>B</bold> Ventral view. Scale bar: 25 μm.</p></caption><graphic xmlns:xlink="http://www.w3.org/1999/xlink" xlink:href="zookeys-658-001-g003.jpg" position="float" orientation="portrait" xlink:type="simple" id="oo_123371.jpg"/></fig></tp:treatment-sec><tp:treatment-sec sec-type="description" id="SECID0EKBAE"><title>Description.</title><p>
              <bold>Trytonymph (Based on 4 tritonymphs).</bold> Dorsal idiosoma. Posterior region of dorsum with 3 pairs of cylindrical and toothed setae: <italic>e1</italic> 14 (11–18), <italic>e2</italic> 15 (14–18), <italic>f1</italic> 14 (12–15) (Fig. <xref ref-type="fig" rid="F4">4A</xref>). Setae <italic>ve</italic>, <italic>vi</italic>, <italic>sce</italic>, <italic>sci</italic>, <italic>c1</italic>, <italic>d1</italic>, <italic>d2</italic> absent. Ventral idiosoma. Setae <italic>h1</italic> very thin. Setae <italic>2a</italic>, <italic>3a</italic>, <italic>4a</italic> present and minute. Setae <italic>1b</italic> and <italic>1c</italic> shell-shaped, setae <italic>1a</italic> very thin (Fig. <xref ref-type="fig" rid="F4">4B</xref>). Legs. Tarsi II–IV with 2-1-1 claws. Legs I unequal in shape (Fig. <xref ref-type="fig" rid="F4">4B</xref>); clasping process with internal striations (Fig. <xref ref-type="fig" rid="F4">4B</xref>). Setation for legs II–IV: Tarsi 6-6-6, tibiae 5-4-3, genua+femur 2-0-0, trochanters 0-0-0. Number of shell-shaped setae on legs I as follows: 2-0-1-2-1 (Tibia+Tarsus) (Fig. <xref ref-type="fig" rid="F4">4B</xref>).</p><fig id="F4" position="float" orientation="portrait"><label>Figure 4.</label><caption><p>
          <italic><tp:taxon-name><tp:taxon-name-part taxon-name-part-type="genus">Ioanella</tp:taxon-name-part> <tp:taxon-name-part taxon-name-part-type="species">mimon</tp:taxon-name-part></tp:taxon-name></italic>, tritonymph. <bold>A</bold> Dorsal view <bold>B</bold> Ventral view.</p></caption><graphic xmlns:xlink="http://www.w3.org/1999/xlink" xlink:href="zookeys-658-001-g004.jpg" position="float" orientation="portrait" xlink:type="simple" id="oo_123372.jpg"/></fig></tp:treatment-sec><tp:treatment-sec sec-type="remarks" id="SECID0EEEAE"><title>Remarks.</title><p>The male described in this study was determined as part of the genus <italic><tp:taxon-name><tp:taxon-name-part taxon-name-part-type="genus">Ioanella</tp:taxon-name-part></tp:taxon-name></italic> by the presence of legs I with the tibia and tarsus fused forming a small complex devoided of apical claws, legs II–IV with two claws, <italic>vi</italic> and <italic>sci</italic> thin and short, all intercoxal setae very short and the lacking of <italic>f2</italic> (<xref ref-type="bibr" rid="B4">Fain 1978</xref>). The tritonymph was characterized by the presence of legs I unequal in shape and legs II–IV with 2-1-1 claws (<xref ref-type="bibr" rid="B4">Fain 1978</xref>).</p><p>The identification of males and tritonymphs as <italic><tp:taxon-name><tp:taxon-name-part taxon-name-part-type="genus">Ioanella</tp:taxon-name-part> <tp:taxon-name-part taxon-name-part-type="species">mimon</tp:taxon-name-part></tp:taxon-name></italic> was done correlating the presence of females on the same analyzed bats considering that myobiids exhibit high specificity to their hosts (<xref ref-type="bibr" rid="B5">Fain 1994</xref>).</p><!--PageBreak--><p>Comparing our male specimens with the female described by <xref ref-type="bibr" rid="B3">Fain (1973)</xref>, the only differences observed were in relation to femur and genua III due to we reported three setae instead of two and three setae instead of four, respectively.</p><p>This work represents the first description of a male of the genus <italic><tp:taxon-name><tp:taxon-name-part taxon-name-part-type="genus">Ioanella</tp:taxon-name-part></tp:taxon-name></italic>, and the second that describes a tritonymph for the genus; previously <xref ref-type="bibr" rid="B3">Fain (1973)</xref> described the tritonymph of <italic><tp:taxon-name><tp:taxon-name-part taxon-name-part-type="genus">Ioanella</tp:taxon-name-part> <tp:taxon-name-part taxon-name-part-type="species">chrotopterus</tp:taxon-name-part></tp:taxon-name></italic> (Fain, 1973).</p><p>
              <italic><tp:taxon-name><tp:taxon-name-part taxon-name-part-type="genus">Eudusbabekia</tp:taxon-name-part> <tp:taxon-name-part taxon-name-part-type="species">mimon</tp:taxon-name-part></tp:taxon-name></italic> and <italic><tp:taxon-name><tp:taxon-name-part taxon-name-part-type="genus">Ioanella</tp:taxon-name-part> <tp:taxon-name-part taxon-name-part-type="species">mimon</tp:taxon-name-part></tp:taxon-name></italic> are two species of myobiids recorded originally parasitizing to <italic><tp:taxon-name><tp:taxon-name-part taxon-name-part-type="genus">Mimon</tp:taxon-name-part> <tp:taxon-name-part taxon-name-part-type="species">bennettii</tp:taxon-name-part></tp:taxon-name></italic>, in this work both species are referred for the first time in association with <italic><tp:taxon-name><tp:taxon-name-part taxon-name-part-type="genus">Mimon</tp:taxon-name-part> <tp:taxon-name-part taxon-name-part-type="species">cozumelae</tp:taxon-name-part></tp:taxon-name></italic>, species formerly included as subspecies of <italic><tp:taxon-name><tp:taxon-name-part taxon-name-part-type="genus">Mimon</tp:taxon-name-part> <tp:taxon-name-part taxon-name-part-type="species">bennettii</tp:taxon-name-part></tp:taxon-name></italic> (<xref ref-type="bibr" rid="B13">Ortega and Arita 1997</xref>, <xref ref-type="bibr" rid="B14">Villa-Ramírez 1967</xref>, <xref ref-type="bibr" rid="B8">Hall 1981</xref>), but considered by <xref ref-type="bibr" rid="B11">McCarthy (1987)</xref> and <xref ref-type="bibr" rid="B15">Wilson and Reeder (2005)</xref>, as valid species.</p><p>Recent studies suggest that there is no sufficient morphological evidence to maintain <italic><tp:taxon-name><tp:taxon-name-part taxon-name-part-type="genus">Mimon</tp:taxon-name-part> <tp:taxon-name-part taxon-name-part-type="species">cozumelae</tp:taxon-name-part></tp:taxon-name></italic> in a specific level (<xref ref-type="bibr" rid="B6">Gregorin et al. 2008</xref>; <xref ref-type="bibr" rid="B9">Hoppe and Ditchfield 2015</xref>).</p><p>On the other hand, <xref ref-type="bibr" rid="B10">Hurtado and Pacheco (2014)</xref> suggested that the genus <italic><tp:taxon-name><tp:taxon-name-part taxon-name-part-type="genus">Mimon</tp:taxon-name-part></tp:taxon-name></italic> is not a monophyletic taxon. They proposed to elevate to a genus category the two subgenera (<italic><tp:taxon-name><tp:taxon-name-part taxon-name-part-type="genus">Mimon</tp:taxon-name-part></tp:taxon-name></italic> and <italic><tp:taxon-name><tp:taxon-name-part taxon-name-part-type="genus">Anthorhina</tp:taxon-name-part></tp:taxon-name></italic>) referred by <xref ref-type="bibr" rid="B7">Gardner and Patton (1972)</xref>. In accordance with <xref ref-type="bibr" rid="B10">Hurtado and Pacheco (2014)</xref>, the genus <italic><tp:taxon-name><tp:taxon-name-part taxon-name-part-type="genus">Mimon</tp:taxon-name-part></tp:taxon-name></italic> must include to <italic><tp:taxon-name><tp:taxon-name-part taxon-name-part-type="genus">Mimon</tp:taxon-name-part> <tp:taxon-name-part taxon-name-part-type="species">bennettii</tp:taxon-name-part></tp:taxon-name></italic> and <italic><tp:taxon-name><tp:taxon-name-part taxon-name-part-type="genus">Mimon</tp:taxon-name-part> <tp:taxon-name-part taxon-name-part-type="species">cozumelae</tp:taxon-name-part></tp:taxon-name></italic>, and the genus <italic><tp:taxon-name><tp:taxon-name-part taxon-name-part-type="genus">Gardnerycteris</tp:taxon-name-part></tp:taxon-name></italic> (=<italic><tp:taxon-name><tp:taxon-name-part taxon-name-part-type="genus">Anthorhina</tp:taxon-name-part></tp:taxon-name></italic>) to <italic><tp:taxon-name><tp:taxon-name-part taxon-name-part-type="genus">Gardnerycteris</tp:taxon-name-part> <tp:taxon-name-part taxon-name-part-type="species">crenulatum</tp:taxon-name-part></tp:taxon-name></italic> (É. Geoffroy, 1803) and <italic><tp:taxon-name><tp:taxon-name-part taxon-name-part-type="genus">Gardnerycteris</tp:taxon-name-part> <tp:taxon-name-part taxon-name-part-type="species">koepckeae</tp:taxon-name-part></tp:taxon-name></italic> (Gardner and Patton, 1972). In this context, <italic><tp:taxon-name><tp:taxon-name-part taxon-name-part-type="genus">Eudusbabekia</tp:taxon-name-part> <tp:taxon-name-part taxon-name-part-type="species">mimon</tp:taxon-name-part></tp:taxon-name></italic> and <italic><tp:taxon-name><tp:taxon-name-part taxon-name-part-type="genus">Ioanella</tp:taxon-name-part> <tp:taxon-name-part taxon-name-part-type="species">mimon</tp:taxon-name-part></tp:taxon-name></italic> will be associated with the bat species of the genus <italic><tp:taxon-name><tp:taxon-name-part taxon-name-part-type="genus">Mimon</tp:taxon-name-part></tp:taxon-name></italic>, while <italic><tp:taxon-name><tp:taxon-name-part taxon-name-part-type="genus">Eudusbabekia</tp:taxon-name-part> <tp:taxon-name-part taxon-name-part-type="species">anthorhinae</tp:taxon-name-part></tp:taxon-name></italic> Dúsbabek and Lukoschus, 1974 and <italic><tp:taxon-name><tp:taxon-name-part taxon-name-part-type="genus">Ioanella</tp:taxon-name-part> <tp:taxon-name-part taxon-name-part-type="species">martae</tp:taxon-name-part></tp:taxon-name></italic> Dúsbabek and Lukoschus, 1973 to the species of the genus <italic><tp:taxon-name><tp:taxon-name-part taxon-name-part-type="genus">Gardnerycteris</tp:taxon-name-part></tp:taxon-name></italic>.</p><!--PageBreak--><p>Considering of degree of specificity of myobiid mites to genera or groups of species of hosts (<xref ref-type="bibr" rid="B5">Fain 1994</xref>), the referred association could support the Hurtado and Pacheco´s proposal.</p></tp:treatment-sec><tp:treatment-sec sec-type="distribution" id="SECID0EWOAE"><title>Distribution.</title><p>Guyana (Bartica), Mexico (Yucatan).</p></tp:treatment-sec><ref-list><ref id="B4"><mixed-citation xmlns:xlink="http://www.w3.org/1999/xlink" xlink:type="simple">
          <person-group><name name-style="western"><surname>Fain</surname><given-names>A</given-names></name></person-group> (<year>1978</year>) <article-title>Mites of the family <tp:taxon-name><tp:taxon-name-part taxon-name-part-type="family">Myobiidae</tp:taxon-name-part></tp:taxon-name> (<tp:taxon-name><tp:taxon-name-part taxon-name-part-type="subclass">Acarina</tp:taxon-name-part></tp:taxon-name>: <tp:taxon-name><tp:taxon-name-part taxon-name-part-type="order">Prostigmata</tp:taxon-name-part></tp:taxon-name>) from mammals in the Collection of the British Museum (Natural History)</article-title> <source>Bulletin of the British Museum (Natural History) Zoological Series</source> <volume>33</volume>(<issue>3</issue>): <fpage>193</fpage>–<lpage>229</lpage>.</mixed-citation></ref><ref id="B5"><mixed-citation xmlns:xlink="http://www.w3.org/1999/xlink" xlink:type="simple">
          <person-group><name name-style="western"><surname>Fain</surname><given-names>A</given-names></name></person-group> (<year>1994</year>) <article-title>Adaptation, specificity and host-parasite coevolution in mites (<tp:taxon-name><tp:taxon-name-part taxon-name-part-type="subclass">Acari</tp:taxon-name-part></tp:taxon-name>).</article-title> <source>International Journal of Parasitology</source> <volume>24</volume>(<issue>8</issue>): <fpage>1273</fpage>–<lpage>1283</lpage>. <ext-link xlink:type="simple" ext-link-type="doi" xlink:href="10.1016/0020-7519(94)90194-5">https://doi.org/10.1016/0020-7519(94)90194-5</ext-link></mixed-citation></ref><ref id="B3"><mixed-citation xmlns:xlink="http://www.w3.org/1999/xlink" xlink:type="simple">
          <person-group><name name-style="western"><surname>Fain</surname><given-names>A</given-names></name></person-group> (<year>1973</year>) <article-title>Nouveaux taxa dans la famille <tp:taxon-name><tp:taxon-name-part taxon-name-part-type="family">Myobiidae</tp:taxon-name-part></tp:taxon-name> (<tp:taxon-name><tp:taxon-name-part taxon-name-part-type="subclass">Acarina</tp:taxon-name-part></tp:taxon-name>: <tp:taxon-name><tp:taxon-name-part taxon-name-part-type="order">Trombidiformes</tp:taxon-name-part></tp:taxon-name>).</article-title> <source>Revue de Zoologie et de Botanique Africaines</source> <volume>87</volume>(<issue>3</issue>): <fpage>614</fpage>–<lpage>621</lpage>.</mixed-citation></ref><ref id="B13"><mixed-citation xmlns:xlink="http://www.w3.org/1999/xlink" xlink:type="simple">
          <person-group><name name-style="western"><surname>Ortega</surname><given-names>J</given-names></name><name name-style="western"><surname>Arita</surname><given-names>HT</given-names></name></person-group> (<year>1997</year>) <article-title><italic><tp:taxon-name><tp:taxon-name-part taxon-name-part-type="genus">Mimon</tp:taxon-name-part> <tp:taxon-name-part taxon-name-part-type="species">bennetti</tp:taxon-name-part></tp:taxon-name></italic>.</article-title> <source>Mammalian species</source> <volume>549</volume>: <fpage>1</fpage>–<lpage>4</lpage>. <ext-link xlink:type="simple" ext-link-type="doi" xlink:href="10.2307/3504246">https://doi.org/10.2307/3504246</ext-link></mixed-citation></ref><ref id="B14"><mixed-citation xmlns:xlink="http://www.w3.org/1999/xlink" xlink:type="simple">
          <person-group><name name-style="western"><surname>Villa-Ramírez</surname><given-names>B</given-names></name></person-group> (<year>1967</year>) <source>Los murciélagos de México: su importancia en la economía y salubridad, su clasificación sistemática.</source> <publisher-name>Instituto de Biología</publisher-name>, <publisher-loc>Universidad Nacional Autónoma de México, México</publisher-loc>, <size units="page">491 pp</size>.</mixed-citation></ref><ref id="B8"><mixed-citation xmlns:xlink="http://www.w3.org/1999/xlink" xlink:type="simple">
          <person-group><name name-style="western"><surname>Hall</surname><given-names>ER</given-names></name></person-group> (<year>1981</year>) <source>The mammals of North America.</source> <publisher-name>Wiley</publisher-name>, <publisher-loc>New York City</publisher-loc>, <size units="page">1181 pp</size>.</mixed-citation></ref><ref id="B11"><mixed-citation xmlns:xlink="http://www.w3.org/1999/xlink" xlink:type="simple">
          <person-group><name name-style="western"><surname>McCarthy</surname><given-names>TJ</given-names></name></person-group> (<year>1987</year>) <article-title>Distributional records of bats from the Caribbean lowlands of Belize and adjacent Guatemala and Mexico.</article-title> <source>Fieldiana Zoology</source> <volume>39</volume>: <fpage>137</fpage>–<lpage>162</lpage>. <ext-link xlink:type="simple" ext-link-type="uri" xlink:href="http://biostor.org/reference/126617/page/1">http://biostor.org/reference/126617/page/1</ext-link></mixed-citation></ref><ref id="B15"><mixed-citation xmlns:xlink="http://www.w3.org/1999/xlink" xlink:type="simple">
          <person-group><name name-style="western"><surname>Wilson</surname><given-names>DE</given-names></name><name name-style="western"><surname>Reeder</surname><given-names>DM</given-names></name></person-group> (<year>2005</year>) <source>Mammals species of the world: a taxonomic and geographic reference.</source> <publisher-name>Johns Hopkins University</publisher-name>, <publisher-loc>Baltimore</publisher-loc>, <size units="page">2142 pp</size>.</mixed-citation></ref><ref id="B6"><mixed-citation xmlns:xlink="http://www.w3.org/1999/xlink" xlink:type="simple">
          <person-group><name name-style="western"><surname>Gregorin</surname><given-names>R</given-names></name><name name-style="western"><surname>Capusso</surname><given-names>GL</given-names></name><name name-style="western"><surname>Furtado</surname><given-names>VR</given-names></name></person-group> (<year>2008</year>) <article-title>Geographic distribution and morphological variation in <italic><tp:taxon-name><tp:taxon-name-part taxon-name-part-type="genus">Mimon</tp:taxon-name-part> <tp:taxon-name-part taxon-name-part-type="species">bennetti</tp:taxon-name-part></tp:taxon-name></italic> (<tp:taxon-name><tp:taxon-name-part taxon-name-part-type="order">Chiroptera</tp:taxon-name-part></tp:taxon-name>, <tp:taxon-name><tp:taxon-name-part taxon-name-part-type="family">Phyllostomidae</tp:taxon-name-part></tp:taxon-name>).</article-title> <source>Iheringia (Série Zoologia)</source> <volume>98</volume>: <fpage>404</fpage>–<lpage>411</lpage>. <ext-link xlink:type="simple" ext-link-type="doi" xlink:href="10.1590/S0073-47212008000300017">http://dx.doi.org/10.1590/S0073-47212008000300017</ext-link></mixed-citation></ref><ref id="B9"><mixed-citation xmlns:xlink="http://www.w3.org/1999/xlink" xlink:type="simple">
          <person-group><name name-style="western"><surname>Hoppe</surname><given-names>MPJ</given-names></name><name name-style="western"><surname>Ditchfield</surname><given-names>AD</given-names></name></person-group> (<year>2015</year>) <article-title>Range extension of <italic><tp:taxon-name><tp:taxon-name-part taxon-name-part-type="genus">Mimon</tp:taxon-name-part> <tp:taxon-name-part taxon-name-part-type="species">bennettii</tp:taxon-name-part></tp:taxon-name></italic> (<tp:taxon-name><tp:taxon-name-part taxon-name-part-type="order">Chiroptera</tp:taxon-name-part></tp:taxon-name>: <tp:taxon-name><tp:taxon-name-part taxon-name-part-type="family">Phyllostomidae</tp:taxon-name-part></tp:taxon-name>) in Brazil with comments on its systematics</article-title>. <source><tp:taxon-name><tp:taxon-name-part taxon-name-part-type="class">Mammalia</tp:taxon-name-part></tp:taxon-name></source> <year>2015</year>; aop.</mixed-citation></ref><ref id="B10"><mixed-citation xmlns:xlink="http://www.w3.org/1999/xlink" xlink:type="simple">
          <person-group><name name-style="western"><surname>Hurtado</surname><given-names>N</given-names></name><name name-style="western"><surname>Pacheco</surname><given-names>VR</given-names></name></person-group> (<year>2014</year>) <article-title>Análisis filogenético del género <italic><tp:taxon-name><tp:taxon-name-part taxon-name-part-type="genus">Mimon</tp:taxon-name-part></tp:taxon-name></italic> Gray, 1847 (<tp:taxon-name><tp:taxon-name-part taxon-name-part-type="class">Mammalia</tp:taxon-name-part></tp:taxon-name>, <tp:taxon-name><tp:taxon-name-part taxon-name-part-type="order">Chiroptera</tp:taxon-name-part></tp:taxon-name>, <tp:taxon-name><tp:taxon-name-part taxon-name-part-type="family">Phyllostomidae</tp:taxon-name-part></tp:taxon-name>) con la descripción de un nuevo género.</article-title> <source>THERYA</source> <volume>5</volume>(<issue>3</issue>): <fpage>751</fpage>–<lpage>791</lpage>. <ext-link xlink:type="simple" ext-link-type="doi" xlink:href="10.12933/therya-14-230">https://doi.org/10.12933/therya-14-230</ext-link></mixed-citation></ref><ref id="B7"><mixed-citation xmlns:xlink="http://www.w3.org/1999/xlink" xlink:type="simple">
          <person-group><name name-style="western"><surname>Gardner</surname><given-names>AL</given-names></name><name name-style="western"><surname>Patton</surname><given-names>JL</given-names></name></person-group> (<year>1972</year>) <article-title>New species of <italic><tp:taxon-name><tp:taxon-name-part taxon-name-part-type="genus">Philander</tp:taxon-name-part></tp:taxon-name></italic> (<tp:taxon-name><tp:taxon-name-part taxon-name-part-type="infraclass">Marsupialia</tp:taxon-name-part></tp:taxon-name>: <tp:taxon-name><tp:taxon-name-part taxon-name-part-type="family">Didelphidae</tp:taxon-name-part></tp:taxon-name>) and <italic><tp:taxon-name><tp:taxon-name-part taxon-name-part-type="genus">Mimon</tp:taxon-name-part></tp:taxon-name></italic> (<tp:taxon-name><tp:taxon-name-part taxon-name-part-type="order">Chiroptera</tp:taxon-name-part></tp:taxon-name>: <tp:taxon-name><tp:taxon-name-part taxon-name-part-type="family">Phyllostomidae</tp:taxon-name-part></tp:taxon-name>) from Peru.</article-title> <source>Occasional papers of the Museum of Zoology of Louisiana University</source> <volume>43</volume>: <fpage>1</fpage>–<lpage>12</lpage>. <ext-link xlink:type="simple" ext-link-type="uri" xlink:href="http://www.museum.lsu.edu/OccPap/43.pdf">http://www.museum.lsu.edu/OccPap/43.pdf</ext-link></mixed-citation></ref></ref-list></tp:taxon-treatment>
